# Supplementary material for: Acquired Reactive Perforating Collagenosis—A Rare Entity Occurring Within Common Disorders: A Systematic Review and Our Personal Experience
Source: J Clin Med. 2026 Jan 5;15(1):391. doi: 10.3390/jcm15010391 (PMC12787290; doi:10.3390/jcm15010391)
Supplement: Supplementary file 1 [file jcm-15-00391-s001.zip]

Archive with 1 entries (1 files):
- jcm-3966425-supplementary.pdf
